# Supplementary material for: USP37 prevents premature disassembly of stressed replisomes by TRAIP
Source: Nat Commun. 2025 Jun 18;16:5333. doi: 10.1038/s41467-025-60139-z (PMC12177040; doi:10.1038/s41467-025-60139-z)
Supplement: Supplementary file 3 — Supplementary Data 1 [file 41467_2025_60139_MOESM3_ESM.xlsx]

## Sheet: Human USP37
285 Human USP37 pair predictions from predictomes.org ranked by the SPOC score
name	SPOC_score	avg_models	ipTM	pDOCKQ	PAE	pLDDT	contacts	PDBs
STAG2	0.948	0.93	0.65	0.512	2.2	89.6	284
STAG1	0.927	0.93	0.65	0.67	2.1	89.6	276
RPA2	0.876	0.8	0.42	0.375	8.3	77.6	187
CDC45	0.745	0.87	0.78	0.528	3.6	86.8	219
BRIP1	0.624	0.8	0.42	0.174	11.8	73.4	120
POLA2	0.595	0.5	0.56	0.326	11.8	77.4	347
SMC3	0.562	0.47	0.39	0.34	12.2	75.2	326
RNF168	0.509	0.5	0.46	0.153	7.6	76.3	543
BLM	0.364	0.33	0.35	0.103	8.2	77.8	192
PRIM2	0.351	0.6	0.26	0.182	9.3	71.8	17
TICRR	0.339	0.77	0.43	0.159	14.2	67	97
PDS5A	0.326	0.37	0.53	0.339	7.2	76.3	402
MCMBP	0.272	0.43	0.54	0.474	5.6	73.5	182
CDT1	0.241	0.33	0.45	0.115	5.3	81.2	229
DSCC1	0.226	0.9	0.61	0.586	7.4	84.8	149
RPA3	0.225	0.37	0.34	0.161	14.4	62.5	2
ATAD5	0.216	0.83	0.33	0.167	9.1	64.8	85
BRCA2	0.206	0.5	0.46	0.053	8	69.7	241
WDHD1	0.199	0.33	0.33	0.224	13.9	77.2	59
SMC1A	0.198	0.33	0.29	0.072	12.2	75.1	149
RAD21	0.193	0.33	0.31	0.057	8.3	74	72
CDK2	0.181	0.33	0.49	0.121	12.5	68.1	100
BARD1	0.179	0.33	0.24	0.232	14.3	67.9	62
WAPL	0.166	0.33	0.33	0.09	7.2	68.2	18
ATRIP	0.162	0.5	0.5	0.46	11.2	72.8	263
RIF1	0.157	0.33	0.33	0.092	5.6	74.1	24
SMARCAL1	0.154	0.33	0.35	0.134	13.8	71.1	76
MCM10	0.148	0.33	0.33	0.199	8.6	74.9	112
MAD2L2	0.146	0.33	0.85	0.469	4.1	78.2	223
TP53BP1	0.143	0.6	0.46	0.186	5.5	73.6	264
RAD52	0.142	0.87	0.38	0.171	3.3	80.9	94
NIPBL	0.14	0.33	0.29	0.433	14.4	64.1	14
MCM5	0.135	0.53	0.32	0.095	13.6	70.6	161
MAU2	0.133	0.4	0.62	0.512	9.5	69.2	184
MCM4	0.13	0.33	0.29	0.112	14.2	70	30
CHAF1B	0.127	0.33	0.4	0.372	13.2	72.6	140
ORC1	0.127	0.33	0.31	0.341	14.7	79.2	4
CDC6	0.12	0.33	0.49	0.204	7.6	78.3	225
RAD23B	0.119	0.6	0.31	0.222	8.4	72.7	334
TOPBP1	0.117	0.33	0.35	0.214	8.4	69.4	18
NEIL3	0.113	0.33	0.29	0.297	14.8	65.1	46
RFC1	0.111	0.6	0.41	0.047	8.7	74.2	135
XPC	0.111	0.33	0.4	0.171	6.7	81.1	226
RFC2	0.104	0.33	0.39	0.151	13.3	74.2	227
TOP3A	0.102	0.33	0.33	0.605	10.1	72.1	131
USP1	0.096	0.33	0.3	0.31	14.5	78.9	69
TDP2	0.095	0.57	0.36	0.443	14.2	79.1	55
SMC6	0.094	0.43	0.36	0.228	14.4	71.3	88
CDC7	0.093	0.33	0.47	0.189	9.9	73.5	128
ORC2	0.093	0.33	0.39	0.13	6.8	78	187
STN1	0.093	0.6	0.46	0.308	9.2	77.2	152
RFWD3	0.093	0.6	0.41	0.237	6.7	70.6	135
SLX4	0.092	0.33	0.41	0.053	10.1	65.1	306
FANCD2	0.092	0.33	0.39	0.171	11.3	72.5	206
TERF2	0.09	0.33	0.38	0.2	5.5	70.6	104
RAD51D	0.09	0.67	0.38	0.164	7.3	81.8	121
MMS22L	0.089	0.33	0.27	0.302	12	69.9	88
TERF1	0.088	0.33	0.41	0.15	14	70.5	91
POLD2	0.086	0.33	0.47	0.28	13	65.1	133
FANCA	0.086	0.37	0.44	0.282	11.8	69.8	186
ACD	0.085	0.6	0.31	0.286	14.4	68.9	55
DDB1	0.082	0.33	0.44	0.391	13.7	69	100
ERCC6	0.08	0.33	0.24	0.149	14.1	68.7	110
TINF2	0.079	0.33	0.37	0.226	12.8	65.4	65
NBN	0.079	0.4	0.29	0.528	14.9	67.1	21
RNF8	0.079	0.33	0.39	0.464	5.3	82.4	184
TONSL	0.078	0.33	0.34	0.293	14.6	71.9	48
APLF	0.077	0.4	0.34	0.136	11	69.9	15
FANCG	0.076	0.6	0.74	0.36	2.8	87.8	188
NSMCE3	0.075	0.33	0.32	0.197	14	64.7	73
DNTT	0.075	0.9	0.51	0.523	7.9	84.2	138
ZRANB3	0.074	0.33	0.35	0.382	10.3	70.9	113
USP7	0.073	0.33	0.3	0.183	14.4	74.8	40
ORC4	0.073	0.33	0.48	0.278	10.9	70.8	216
TIPIN	0.071	0.33	0.27	0.091	7.8	73.3	84
ELOA	0.071	0.37	0.41	0.151	8	69	23
SPRTN	0.07	0.33	0.29	0.296	13.1	65.6	35
NSMCE4A	0.068	0.33	0.31	0.088	10.5	67.6	48
RAD9A	0.067	0.33	0.35	0.345	14.8	74.2	8
ELOF1	0.067	0.37	0.35	0.235	13.2	58.9	4
ABRAXAS1	0.066	0.33	0.51	0.239	7.6	78	160
ERCC4	0.066	0.6	0.46	0.301	7.8	72	46
KIF4A	0.066	0.33	0.35	0.113	8.1	68.8	86
PDS5B	0.066	0.33	0.42	0.345	8.4	79.6	264
TIMELESS	0.066	0.33	0.35	0.183	9	69.4	25
RMI2	0.065	0.33	0.31	0.125	14.6	74.9	32
POLE4	0.065	0.43	0.4	0.136	14	67.2	73
XRCC1	0.064	0.33	0.29	0.095	14.2	68.8	29
CDCA5	0.063	0.33	0.34	0.142	5.6	73.3	88
CTC1	0.063	0.33	0.67	0.242	4	82.1	133
HROB	0.062	0.57	0.31	0.293	5.1	70.5	67
RAD51C	0.062	0.33	0.48	0.199	9.1	68.1	20
LRR1	0.061	0.33	0.39	0.44	13.1	75.9	85
MDC1	0.061	0.33	0.4	0.281	10.6	78.7	173
SLF1	0.061	0.33	0.34	0.372	14	64.5	45
MRE11	0.061	0.33	0.37	0.425	7.5	73.2	78
FANCM	0.06	0.33	0.32	0.133	9.4	63.2	59
TDG	0.059	0.33	0.32	0.193	6.1	74.1	77
POLE3	0.059	0.33	0.39	0.086	12.9	72.6	103
RNASEH2C	0.059	0.4	0.49	0.224	11	78.1	98
FANCL	0.059	0.6	0.53	0.486	6.3	85.5	167
UBXN7	0.058	0.33	0.42	0.134	3.3	83.7	194
POLD4	0.057	0.33	0.33	0.07	13.6	64.3	79
ERCC5	0.056	0.33	0.4	0.095	4.5	78.8	89
MUTYH	0.055	0.6	0.5	0.408	4.4	76.7	129
FANCC	0.055	0.43	0.55	0.543	9.2	70	184
MSH3	0.054	0.33	0.31	0.106	8.7	66.8	28
TERF2IP	0.054	0.4	0.3	0.197	6.4	68.8	100
CHTF18	0.052	0.33	0.28	0.199	12.7	68.6	25
ESCO1	0.051	0.33	0.36	0.171	5.5	75	102
MCM8	0.051	0.33	0.27	0.09	14.2	70.5	26
ETAA1	0.049	0.33	0.32	0.044	9.6	64.5	42
POLH	0.049	0.33	0.35	0.411	13.8	68.4	98
PAXX	0.043	0.67	0.37	0.428	5.5	70.7	82
RAD50	0.042	0.33	0.29	0.39	6.1	78.4	161
UVSSA	0.039	0.33	0.23	0.117	13.8	69.2	60
MLH1	0.039	0.4	0.34	0.486	14.4	72.2	121
EXO5	0.038	0.33	0.62	0.552	5.7	72.3	96
CYREN	0.037	0.7	0.34	0.136	5.7	70.4	70
STK19	0.029	0.333	0.36	0.527	0	0	0
DBF4B	0.028	0.53	0.31	0.121	9.9	70.7	73
FAF1	0.028	0.33	0.31	0.2	8.7	64.7	104
EME2	0.028	0.83	0.5	0.315	11.2	80.9	156
SLFN11	0.028	0.33	0.42	0.287	6.8	70.2	178
PRIMPOL	0.023	0.33	0.26	0.375	10.8	64.3	32
SHLD2	0	0.33	0.23	0.14	15	67	3
NEIL1	0	0	0.18	0	0	0	0
TTF2	0	0	0.21	0	0	0	0
ERCC8	0	0.33	0.36	0.393	14.5	73.8	6
SLF2	0	0	0.26	0	0	0	0
XRCC5	0	0	0.26	0	0	0	0
DNA2	0	0	0.41	0	0	0	0
TEP1	0	0	0.32	0	0	0	0
FEN1	0	0	0.26	0	0	0	0
ASTE1	0	0	0.28	0	0	0	0
PMS1	0	0	0.22	0	0	0	0
SUPT16H	0	0	0.22	0	0	0	0
CHAF1A	0	0	0.21	0	0	0	0
CLSPN	0	0	0.27	0	0	0	0
GINS3	0	0	0.29	0	0	0	0
AFG2B	0	0	0.26	0	0	0	0
RAD54B	0	0	0.21	0	0	0	0
CUL2	0	0	0.19	0	0	0	0
BRCA1	0	0.33	0.26	0.053	14.7	79.5	3
USP37	0	0	0.21	0	0	0	0
DONSON	0	0	0.21	0	0	0	0
POLE	0	0	0.3	0	0	0	0
TOP2A	0	0	0.22	0	0	0	0
TOP1	0	0	0.24	0	0	0	0
PALB2	0	0	0.26	0	0	0	0
REV1	0	0	0.28	0	0	0	0
FSCN1	0	0	0.27	0	0	0	0
MTBP	0	0	0.27	0	0	0	0
XRCC6	0	0.33	0.34	0.145	15	70.8	2
POLQ	0	0	0.3	0	0	0	0
ATR	0	0	0.3	0	0	0	0
SLX1A	0	0	0.37	0	0	0	0
NEIL2	0	0	0.2	0	0	0	0
PRIM1	0	0	0.26	0	0	0	0
RHNO1	0	0.33	0.24	0.107	14	63.5	3
CUL4A	0	0	0.21	0	0	0	0
LIG3	0	0	0.21	0	0	0	0
NSMCE1	0	0	0.23	0	0	0	0
FAAP24	0	0.33	0.39	0.508	15	59.5	1
NHEJ1	0	0	0.18	0	0	0	0
MCM3	0	0	0.21	0	0	0	0
ESCO2	0	0	0.21	0	0	0	0
UBE2T	0	0	0.23	0	0	0	0
HELQ	0	0.33	0.3	0.079	14.5	66.5	2
RNASEH2B	0	0	0.21	0	0	0	0
FIRRM	0	0	0.27	0	0	0	0
DCLRE1B	0	0	0.24	0	0	0	0
REV3L	0	0.33	0.35	0.079	13.6	63.1	26
OGG1	0	0	0.18	0	0	0	0
DCLRE1A	0	0	0.27	0	0	0	0
RADX	0	0	0.32	0	0	0	0
MSH2	0	0	0.21	0	0	0	0
RECQL4	0	0	0.29	0	0	0	0
RBBP8	0	0	0.24	0	0	0	0
RAD51B	0	0	0.2	0	0	0	0
TRAIP	0	0	0.23	0	0	0	0
FIGNL1	0	0	0.21	0	0	0	0
POLK	0	0.33	0.28	0.363	14.3	66.4	15
WRN	0	0	0.29	0	0	0	0
GINS2	0	0	0.24	0	0	0	0
ORC3	0	0	0.26	0	0	0	0
NSMCE2	0	0	0.21	0	0	0	0
EXO1	0	0	0.22	0	0	0	0
SMC5	0	0	0.19	0	0	0	0
FANCI	0	0	0.27	0	0	0	0
XRCC2	0	0	0.27	0	0	0	0
MCM2	0	0	0.31	0	0	0	0
RFC3	0	0	0.2	0	0	0	0
RFC5	0	0	0.25	0	0	0	0
DMC1	0	0	0.28	0	0	0	0
POLA1	0	0	0.24	0	0	0	0
RECQL5	0	0	0.28	0	0	0	0
GINS1	0	0	0.24	0	0	0	0
SHLD1	0	0	0.21	0	0	0	0
APTX	0	0	0.21	0	0	0	0
ERCC3	0	0	0.21	0	0	0	0
WRAP53	0	0	0.22	0	0	0	0
UBE2B	0	0	0.27	0	0	0	0
POLM	0	0	0.32	0	0	0	0
RAD1	0	0	0.47	0	0	0	0
RNASEH2A	0	0	0.3	0	0	0	0
MBD4	0	0	0.24	0	0	0	0
CHTF8	0	0	0.29	0	0	0	0
EME1	0	0	0.24	0	0	0	0
MCM9	0	0	0.26	0	0	0	0
SHLD3	0	0.33	0.28	0.106	15	66	3
GEN1	0	0	0.22	0	0	0	0
MCM6	0	0	0.18	0	0	0	0
POLD3	0	0	0.2	0	0	0	0
RAD54L	0	0	0.23	0	0	0	0
RTEL1	0	0	0.24	0	0	0	0
CCNE1	0	0	0.3	0	0	0	0
RAD17	0	0	0.19	0	0	0	0
DCLRE1C	0	0	0.29	0	0	0	0
HLTF	0	0	0.22	0	0	0	0
TEN1	0	0	0.25	0	0	0	0
TERT	0	0	0.38	0	0	0	0
POLI	0	0.33	0.36	0.2	14.6	68.5	12
RFC4	0	0	0.27	0	0	0	0
MUS81	0	0	0.24	0	0	0	0
CIP2A	0	0	0.22	0	0	0	0
AFG2A	0	0	0.22	0	0	0	0
MCM7	0	0	0.22	0	0	0	0
SSRP1	0	0	0.21	0	0	0	0
MLH3	0	0	0.24	0	0	0	0
DDB2	0	0	0.31	0	0	0	0
NTHL1	0	0	0.21	0	0	0	0
CHEK1	0	0	0.27	0	0	0	0
RAD18	0	0.33	0.23	0.106	8.5	66.1	14
GINS4	0	0	0.25	0	0	0	0
FANCE	0	0	0.2	0	0	0	0
RAD51	0	0	0.32	0	0	0	0
MSH4	0	0.33	0.33	0.175	14.5	63.2	11
FAAP100	0	0	0.31	0	0	0	0
FAM111A	0	0	0.19	0	0	0	0
UNG	0	0	0.26	0	0	0	0
CCNA2	0	0	0.23	0	0	0	0
ORC5	0	0	0.21	0	0	0	0
PINX1	0	0	0.21	0	0	0	0
PCNA	0	0	0.29	0	0	0	0
TDP1	0	0	0.27	0	0	0	0
MSH5	0	0	0.2	0	0	0	0
ELOB	0	0	0.28	0	0	0	0
DYNLL1	0	0.37	0.43	0.136	14.2	69.2	22
POLD1	0	0	0.26	0	0	0	0
XPA	0	0	0.2	0	0	0	0
FANCB	0	0	0.22	0	0	0	0
APEX1	0	0	0.49	0	0	0	0
RECQL	0	0.33	0.28	0.065	14.9	68.6	7
HUS1	0	0.33	0.35	0.67	15	71.3	3
XRCC4	0	0	0.18	0	0	0	0
PNKP	0	0	0.18	0	0	0	0
TOP2B	0	0	0.23	0	0	0	0
POLE2	0	0	0.3	0	0	0	0
FAAP20	0	0.33	0.26	0.115	14.4	61	19
DBF4	0	0	0.23	0	0	0	0
SHPRH	0	0	0.27	0	0	0	0
POLB	0	0	0.29	0	0	0	0
HMCES	0	0	0.22	0	0	0	0
DDI1	0	0	0.23	0	0	0	0
GMNN	0	0	0.22	0	0	0	0
FAN1	0	0	0.31	0	0	0	0
POT1	0	0	0.26	0	0	0	0
PIF1	0	0	0.21	0	0	0	0
APEX2	0	0	0.27	0	0	0	0
FANCF	0	0	0.2	0	0	0	0
XRCC3	0	0	0.22	0	0	0	0
ERCC1	0	0	0.22	0	0	0	0
ORC6	0	0	0.22	0	0	0	0
RMI1	0	0.33	0.25	0.37	8	71.4	21
MSH6	0	0	0.26	0	0	0	0
RPA1	0	0	0.29	0	0	0	0
MPG	0	0	0.2	0	0	0	0
DTL	0	0	0.24	0	0	0	0
ERCC2	0	0	0.34	0	0	0	0
LIG1	0	0	0.36	0	0	0	0
PMS2	0	0	0.22	0	0	0	0
POLL	0	0	0.28	0	0	0	0
SETMAR	0	0	0.27	0	0	0	0
PARP1	0	0	0.22	0	0	0	0

## Sheet: Human CDC45
285 Human CDC45 pair predictions from predictomes.org ranked by the SPOC score
name	SPOC_score	avg_models	ipTM	pDOCKQ	PAE	pLDDT	contacts	PDBs
MCM2	0.921	0.87	0.73	0.195	4.2	88.8	137
GINS1	0.882	0.87	0.64	0.355	8.2	87	249	7PFO;7PLO;8B9D
MCM5	0.808	0.8	0.68	0.253	7	79.7	198
USP37	0.745	0.87	0.78	0.528	3.6	86.8	219
RECQL4	0.675	0.37	0.76	0.495	6.8	83.4	380
TICRR	0.65	0.7	0.84	0.476	3.6	84.7	246
CLSPN	0.451	0.33	0.64	0.14	4.9	77.8	113
BRCA1	0.236	0.5	0.58	0.385	11.3	74.3	129
WDHD1	0.232	0.33	0.52	0.517	10.8	70.3	31	6XTY;7PFO;7PLO;8B9D
XRCC2	0.203	0.6	0.65	0.271	8.8	82.8	240
NEIL2	0.186	0.8	0.72	0.39	4.5	82.2	320
EXO1	0.173	0.53	0.54	0.509	6.8	74.4	46
CDCA5	0.169	0.47	0.38	0.239	13.1	72.1	30
CHAF1A	0.167	0.33	0.46	0.338	11.1	72.7	52
XRCC6	0.165	0.33	0.36	0.217	12.8	71.9	75
MMS22L	0.153	0.33	0.75	0.229	5.7	75.8	258
SUPT16H	0.139	0.6	0.54	0.502	9.4	75.8	185
TIPIN	0.133	0.33	0.43	0.382	13.5	75.4	66
SMC6	0.131	0.33	0.72	0.499	14.2	77.4	120
SPRTN	0.129	0.33	0.46	0.259	7.2	72.7	36
RMI2	0.091	0.33	0.71	0.238	6.4	84.6	262
SSRP1	0.088	0.33	0.5	0.201	12.3	78.1	197
MSH2	0.083	0.4	0.67	0.415	8.6	79.7	282
BLM	0.077	0.33	0.6	0.191	12.4	85.7	179
ABRAXAS1	0.075	0.63	0.59	0.383	9.4	77.2	179
FANCD2	0.066	0.33	0.48	0.308	13.2	74.8	112
ETAA1	0.058	0.33	0.54	0.248	9	71.1	123
STN1	0.056	0.33	0.41	0.203	14.4	82.3	77
XRCC1	0.054	0.47	0.33	0.362	14.5	67.4	77
LIG3	0.053	0.33	0.7	0.348	5.4	84.2	222
MUTYH	0.053	0.33	0.35	0.339	11.5	70.1	35
POLE4	0.05	0.33	0.23	0.066	14	65.3	36
POLM	0.049	0.33	0.6	0.333	10.4	82.4	196
ERCC1	0.048	0.33	0.38	0.179	13.9	80.8	118
REV1	0.047	0.33	0.29	0.212	14.4	62.9	10
NBN	0.045	0.33	0.47	0.398	15	71	1
RAD54B	0.043	0.33	0.47	0.294	14.4	78.4	105
NEIL1	0.042	0.33	0.31	0.258	14.1	70.6	94
CUL4A	0.04	0.33	0.59	0.229	10.3	84.9	198
OGG1	0.033	0.33	0.41	0.128	13.8	76.4	159
XPC	0.03	0.33	0.51	0.05	8.8	82.7	60
PMS1	0.029	0.33	0.53	0.357	14.4	79.3	79
XPA	0.027	0.33	0.38	0.457	10.4	75	79
MSH3	0.027	0.33	0.45	0.116	10.9	71.4	49
APTX	0.026	0.33	0.37	0.376	14.8	81.8	48
SETMAR	0.022	0.43	0.62	0.546	14.4	80.6	47
SHPRH	0.015	0.33	0.52	0.21	13.8	80.1	197
ASTE1	0.013	0.33	0.36	0.193	14.3	72.6	72
RTEL1	0	0	0.28	0	0	0	0
BARD1	0	0	0.59	0	0	0	0
SHLD3	0	0	0.16	0	0	0	0
RAD9A	0	0	0.14	0	0	0	0
MCM4	0	0	0.18	0	0	0	0
RPA3	0	0	0.16	0	0	0	0
UBE2B	0	0	0.14	0	0	0	0
ERCC3	0	0	0.18	0	0	0	0
POLQ	0	0	0.29	0	0	0	0
RNF8	0	0	0.25	0	0	0	0
DDB2	0	0	0.17	0	0	0	0
STAG2	0	0	0.22	0	0	0	0
UBE2T	0	0	0.15	0	0	0	0
ATRIP	0	0	0.2	0	0	0	0
SHLD2	0	0	0.29	0	0	0	0
NEIL3	0	0	0.18	0	0	0	0
PMS2	0	0	0.48	0	0	0	0
MAD2L2	0	0	0.13	0	0	0	0
CTC1	0	0	0.23	0	0	0	0
RAD51	0	0	0.21	0	0	0	0
CUL2	0	0	0.2	0	0	0	0
PDS5B	0	0	0.26	0	0	0	0
RPA1	0	0	0.32	0	0	0	0
FANCE	0	0	0.19	0	0	0	0
XRCC3	0	0	0.15	0	0	0	0
TERF1	0	0	0.18	0	0	0	0
POLA2	0	0	0.17	0	0	0	0
HUS1	0	0	0.14	0	0	0	0
NHEJ1	0	0	0.18	0	0	0	0
STAG1	0	0	0.24	0	0	0	0
RADX	0	0	0.3	0	0	0	0
DNTT	0	0	0.22	0	0	0	0
SLX4	0	0	0.29	0	0	0	0
HROB	0	0	0.19	0	0	0	0
CDC6	0	0	0.22	0	0	0	0
KIF4A	0	0	0.27	0	0	0	0
ESCO1	0	0	0.25	0	0	0	0
LIG1	0	0	0.28	0	0	0	0
CHEK1	0	0	0.15	0	0	0	0
NIPBL	0	0	0.32	0	0	0	0
BRCA2	0	0.33	0.44	0.576	15	68	1
TDP1	0	0	0.22	0	0	0	0
CCNA2	0	0	0.17	0	0	0	0
POLK	0	0	0.26	0	0	0	0
ERCC8	0	0	0.18	0	0	0	0
POLD3	0	0	0.21	0	0	0	0
PAXX	0	0	0.17	0	0	0	0
FANCI	0	0	0.25	0	0	0	0
TOP2B	0	0	0.23	0	0	0	0
FAF1	0	0	0.2	0	0	0	0
GINS2	0	0	0.14	0	0	0	0	7PFO;7PLO;8B9D
ACD	0	0	0.19	0	0	0	0
WAPL	0	0.33	0.49	0.269	10.7	71.4	18
PRIM1	0	0	0.2	0	0	0	0
TERF2IP	0	0	0.2	0	0	0	0
MCM3	0	0	0.32	0	0	0	0		7PLO	8B9D
DONSON	0	0	0.24	0	0	0	0
UNG	0	0	0.25	0	0	0	0
FAM111A	0	0	0.18	0	0	0	0
DMC1	0	0	0.15	0	0	0	0
RAD52	0	0	0.21	0	0	0	0
RAD21	0	0	0.15	0	0	0	0
TP53BP1	0	0	0.43	0	0	0	0
TOP1	0	0	0.23	0	0	0	0
ORC4	0	0	0.15	0	0	0	0
RFC4	0	0	0.14	0	0	0	0
MPG	0	0	0.19	0	0	0	0
WRN	0	0	0.43	0	0	0	0
USP7	0	0.33	0.41	0.224	14.9	78.2	16
RAD51B	0	0	0.14	0	0	0	0
POT1	0	0	0.2	0	0	0	0
FAN1	0	0	0.23	0	0	0	0
SMC1A	0	0	0.24	0	0	0	0
CHTF8	0	0	0.15	0	0	0	0
UVSSA	0	0	0.27	0	0	0	0
CIP2A	0	0	0.25	0	0	0	0
TONSL	0	0.33	0.52	0.446	14.6	73.6	29
GINS3	0	0	0.18	0	0	0	0
MLH3	0	0	0.55	0	0	0	0
DYNLL1	0	0	0.25	0	0	0	0
RMI1	0	0	0.23	0	0	0	0
MRE11	0	0	0.25	0	0	0	0
POLL	0	0	0.2	0	0	0	0
RNASEH2A	0	0	0.18	0	0	0	0
XRCC4	0	0	0.16	0	0	0	0
ELOA	0	0	0.24	0	0	0	0
REV3L	0	0	0.3	0	0	0	0
RHNO1	0	0	0.18	0	0	0	0
MSH4	0	0	0.18	0	0	0	0
MCM7	0	0	0.18	0	0	0	0
POLE2	0	0	0.17	0	0	0	0
RFWD3	0	0	0.32	0	0	0	0
RECQL	0	0	0.19	0	0	0	0
FIRRM	0	0.33	0.31	0.045	15	73	2
DCLRE1C	0	0	0.32	0	0	0	0
NSMCE2	0	0	0.15	0	0	0	0
POLD1	0	0	0.21	0	0	0	0
RAD1	0	0	0.16	0	0	0	0
SLX1A	0	0	0.14	0	0	0	0
ERCC5	0	0.33	0.49	0.101	13.4	61.9	32
RAD50	0	0	0.3	0	0	0	0
RFC1	0	0	0.36	0	0	0	0
DCLRE1B	0	0	0.34	0	0	0	0
XRCC5	0	0	0.19	0	0	0	0
TOPBP1	0	0	0.28	0	0	0	0
NSMCE3	0	0	0.13	0	0	0	0
FEN1	0	0	0.14	0	0	0	0
FAAP24	0	0	0.15	0	0	0	0
FANCG	0	0	0.18	0	0	0	0
ORC5	0	0	0.14	0	0	0	0
PNKP	0	0	0.18	0	0	0	0
MLH1	0	0	0.16	0	0	0	0
CDC45	0	0	0.18	0	0	0	0
TEP1	0	0	0.35	0	0	0	0
FANCF	0	0	0.15	0	0	0	0
DDI1	0	0	0.19	0	0	0	0
TIMELESS	0	0	0.23	0	0	0	0
HMCES	0	0	0.28	0	0	0	0
MCM10	0	0	0.28	0	0	0	0
ORC3	0	0	0.2	0	0	0	0
NTHL1	0	0	0.17	0	0	0	0
RNF168	0	0	0.2	0	0	0	0
MSH6	0	0	0.33	0	0	0	0
TERF2	0	0	0.18	0	0	0	0
ATAD5	0	0	0.38	0	0	0	0
FANCM	0	0	0.27	0	0	0	0
WRAP53	0	0	0.18	0	0	0	0
DCLRE1A	0	0	0.34	0	0	0	0
DBF4B	0	0	0.21	0	0	0	0
ESCO2	0	0	0.19	0	0	0	0
RAD51D	0	0	0.15	0	0	0	0
ELOB	0	0	0.17	0	0	0	0
GINS4	0	0	0.17	0	0	0	0
DSCC1	0	0.33	0.29	0.393	14.6	71.2	6
PINX1	0	0	0.17	0	0	0	0
ORC2	0	0	0.17	0	0	0	0
DBF4	0	0	0.19	0	0	0	0
PCNA	0	0	0.23	0	0	0	0
RAD54L	0	0	0.18	0	0	0	0
NSMCE1	0	0	0.14	0	0	0	0
POLB	0	0	0.16	0	0	0	0
ORC1	0	0	0.26	0	0	0	0
TTF2	0	0	0.26	0	0	0	0
GMNN	0	0	0.15	0	0	0	0
POLA1	0	0	0.24	0	0	0	0
CDK2	0	0	0.18	0	0	0	0
ERCC4	0	0	0.2	0	0	0	0
PALB2	0	0	0.28	0	0	0	0
BRIP1	0	0	0.24	0	0	0	0
FAAP20	0	0	0.17	0	0	0	0
EME2	0	0	0.17	0	0	0	0
MCM9	0	0	0.28	0	0	0	0
DNA2	0	0.33	0.3	0.188	14.9	68	1
TDP2	0	0	0.14	0	0	0	0
POLH	0	0	0.25	0	0	0	0
LRR1	0	0	0.17	0	0	0	0
ERCC2	0	0	0.18	0	0	0	0
POLD4	0	0	0.17	0	0	0	0
CYREN	0	0	0.18	0	0	0	0
MDC1	0	0	0.33	0	0	0	0
ORC6	0	0	0.25	0	0	0	0
POLE3	0	0	0.13	0	0	0	0
MSH5	0	0	0.25	0	0	0	0
POLI	0	0	0.33	0	0	0	0
ERCC6	0	0	0.29	0	0	0	0
CCNE1	0	0	0.16	0	0	0	0
MAU2	0	0	0.19	0	0	0	0
MCM8	0	0	0.16	0	0	0	0
RBBP8	0	0	0.22	0	0	0	0
CHAF1B	0	0	0.16	0	0	0	0
FAAP100	0	0	0.19	0	0	0	0
DTL	0	0	0.33	0	0	0	0
TERT	0	0	0.21	0	0	0	0
RAD23B	0	0	0.2	0	0	0	0
SLF2	0	0	0.42	0	0	0	0
APEX1	0	0	0.17	0	0	0	0
EME1	0	0	0.28	0	0	0	0
SMC5	0	0	0.34	0	0	0	0
AFG2B	0	0	0.17	0	0	0	0
SLFN11	0	0	0.22	0	0	0	0
ZRANB3	0	0	0.21	0	0	0	0
FANCA	0	0	0.33	0	0	0	0
MUS81	0	0	0.18	0	0	0	0
TINF2	0	0	0.23	0	0	0	0
POLD2	0	0	0.17	0	0	0	0
CDT1	0	0	0.19	0	0	0	0
SLF1	0	0	0.25	0	0	0	0
RPA2	0	0	0.22	0	0	0	0
FIGNL1	0	0	0.28	0	0	0	0
APEX2	0	0	0.2	0	0	0	0
RFC2	0	0	0.15	0	0	0	0
PIF1	0	0	0.21	0	0	0	0
MCM6	0	0	0.17	0	0	0	0
TDG	0	0	0.24	0	0	0	0
NSMCE4A	0	0.33	0.29	0.131	15	59.7	3
TEN1	0	0	0.15	0	0	0	0
RIF1	0	0	0.41	0	0	0	0
USP1	0	0	0.22	0	0	0	0
MCMBP	0	0	0.21	0	0	0	0
ELOF1	0	0	0.16	0	0	0	0
RNASEH2C	0	0.33	0.26	0.052	15	70.2	4
CDC7	0	0	0.2	0	0	0	0
RAD17	0	0	0.19	0	0	0	0
AFG2A	0	0.33	0.3	0.148	15	70.5	1
CHTF18	0	0	0.2	0	0	0	0
FANCL	0	0	0.28	0	0	0	0
TOP3A	0	0	0.19	0	0	0	0
RECQL5	0	0	0.3	0	0	0	0
TOP2A	0	0	0.24	0	0	0	0
MBD4	0	0	0.23	0	0	0	0
GEN1	0	0	0.24	0	0	0	0
SMARCAL1	0	0	0.31	0	0	0	0
PRIMPOL	0	0	0.23	0	0	0	0
APLF	0	0	0.21	0	0	0	0
TRAIP	0	0.33	0.26	0.037	12.9	69.1	28
RFC3	0	0	0.23	0	0	0	0
PDS5A	0	0	0.23	0	0	0	0
FSCN1	0	0	0.14	0	0	0	0
HLTF	0	0	0.17	0	0	0	0
FANCC	0	0	0.17	0	0	0	0
MTBP	0	0	0.2	0	0	0	0
EXO5	0	0	0.17	0	0	0	0
SMC3	0	0	0.32	0	0	0	0
SHLD1	0	0	0.19	0	0	0	0
RAD18	0	0	0.19	0	0	0	0
RNASEH2B	0	0	0.17	0	0	0	0
FANCB	0	0	0.19	0	0	0	0
RAD51C	0	0.33	0.36	0.402	15	81.6	4
ATR	0	0	0.28	0	0	0	0
POLE	0	0	0.3	0	0	0	0
RFC5	0	0	0.17	0	0	0	0
PRIM2	0	0	0.17	0	0	0	0
HELQ	0	0	0.2	0	0	0	0
UBXN7	0	0	0.16	0	0	0	0
DDB1	0	0	0.21	0	0	0	0
ATM	0	0	0.34	0	0	0	0
PARP1	0	0	0.19	0	0	0	0
STK19	0	0	0.14	0.394	0	0	0

## Sheet: Xenopus USP37
61 Xenopus USP37 pair predictions ranked by the number of average models
name	avg_models	ipTM	pDOCKQ	PAE	pLDDT	contacts
CDC45	2.8	3	0.676	10	83	267
CTF18	2.4	3	0.445	9	79	118
TIM	2.3	3	0.697	3	89	308
TIPIN	1.9	3	0.541	5	78	204
CCNA2	1.4	3	0.415	8	75	179
DPOE3	1.2	2	0.303	13	71	141
DPOE4	1.1	2	0.096	15	69	57
ORC4	1	1	0.03	15	73	10
DPOA2	1	1	0.657	8	77	299
RFA3	1	1	0.348	14	67	170
RFA1	1	1	0.035	14	57	26
MCM10	1	1	0.043	14	61	29
ELOA	1	1	0.195	7	68	84
RFA2	1	1	0.638	3	81	201
MCM5	1	1	0.487	11	70	223
PSF2	1	1	0.238	15	74	70
RFC4	1	1	0.121	15	69	51
RFC2	1	1	0.019	15	75	2
SLD5	1	1	0.152	13	68	69
ORC5	0	0	0	0	0	0
POLD3	0	0	0	0	0	0
CDC6	0	0	0	0	0	0
WDHD1	0	0	0	0	0	0
CDK2	0	0	0	0	0	0
MCM2	0	0	0	0	0	0
MTBP	0	0	0	0	0	0
ORC3	0	0	0	0	0	0
POLD1	0	0	0	0	0	0
MCM3	0	0	0	0	0	0
MCM4	0	0	0	0	0	0
PSF3	0	0	0	0	0	0
USP37	0	0	0	0	0	0
PRI1	0	0	0	0	0	0
CLSPN	0	0	0	0	0	0
DBF4A	0	0	0	0	0	0
RFC5	0	0	0	0	0	0
DPOD2	0	0	0	0	0	0
CDT1	0	0	0	0	0	0
CDC7	0	0	0	0	0	0
CCNE1	0	0	0	0	0	0
PRI2	0	0	0	0	0	0
UBXN7	0	0	0	0	0	0
MCM7	0	0	0	0	0	0
RECQ4	0	0	0	0	0	0
RFC3	0	0	0	0	0	0
ORC2	0	0	0	0	0	0
DNLI1	0	0	0	0	0	0
TOP1	0	0	0	0	0	0
TRAIP	0	0	0	0	0	0
PCNA	0	0	0	0	0	0
ORC6	0	0	0	0	0	0
FEN1B	0	0	0	0	0	0
DPOE2	0	0	0	0	0	0
DNA2	0	0	0	0	0	0
LRR1	0	0	0	0	0	0
ELOB	0	0	0	0	0	0
ORC1	0	0	0	0	0	0
DCC1	0	0	0	0	0	0
CTF8	0	0	0	0	0	0
DPOLA	0	0	0	0	0	0
PSF1	0	0	0	0	0	0

## Sheet: Xenopus CDC45
67 Xenopus CDC45 pair predisctions ranked by the number of average models
name	avg_models	ipTM	pDOCKQ	PAE	pLDDT	contacts
USP37	2.8	3	0.676	10	83	267
RECQ4	2.7	3	0.621	6	81	219
MCM2	2.7	3	0.678	6	85	246
PSF1	2.7	3	0.704	4	88	282
MCM5	2.6	3	0.659	5	81	278
TRAIP	2.2	3	0.643	10	76	379
PCNA	1.7	2	0.328	10	69	162
DNA2	1	1	0.388	12	74	120
LRR1	1	1	0.662	6	78	294
PSF2	1	1	0.21	10	67	98
ORC2	1	1	0.324	10	75	90
DPOE4	1	1	0.018	15	58	1
WDHD1	1	1	0.107	14	83	24
UBXN7	1	1	0.606	13	74	273
MCM10	1	1	0.364	11	74	113
DCC1	1	1	0.709	11	84	328
CCNE1	0	0	0	0	0	0
DPOE3	0	0	0	0	0	0
MTBP	0	0	0	0	0	0
MCM7	0	0	0	0	0	0
ORC3	0	0	0	0	0	0
PRI1	0	0	0	0	0	0
DPOLA	0	0	0	0	0	0
DPOE2	0	0	0	0	0	0
TOP2A	0	0	0	0	0	0
MCM4	0	0	0	0	0	0
ELOA	0	0	0	0	0	0
MCM6	0	0	0	0	0	0
RFC3	0	0	0	0	0	0
TOP2B	0	0	0	0	0	0
FEN1B	0	0	0	0	0	0
CDT1	0	0	0	0	0	0
DONS	0	0	0	0	0	0
CTF18	0	0	0	0	0	0
RFC2	0	0	0	0	0	0
CDC45	0	0	0	0	0	0
DPOA2	0	0	0	0	0	0
PSF3	0	0	0	0	0	0
TIM	0	0	0	0	0	0
ELOB	0	0	0	0	0	0
ORC1	0	0	0	0	0	0
CUL2	0	0	0	0	0	0
RFC4	0	0	0	0	0	0
ORC5	0	0	0	0	0	0
ORC4	0	0	0	0	0	0
RFA2	0	0	0	0	0	0
POLD3	0	0	0	0	0	0
RFC5	0	0	0	0	0	0
PRI2	0	0	0	0	0	0
RFC1	0	0	0	0	0	0
DPOD2	0	0	0	0	0	0
TIPIN	0	0	0	0	0	0
DBF4A	0	0	0	0	0	0
POLD1	0	0	0	0	0	0
CDK2	0	0	0	0	0	0
RFA3	0	0	0	0	0	0
RFA1	0	0	0	0	0	0
TOP1	0	0	0	0	0	0
CCNA2	0	0	0	0	0	0
CTF8	0	0	0	0	0	0
TOPB1	0	0	0	0	0	0
DBF4B	0	0	0	0	0	0
CDC7	0	0	0	0	0	0
MCM3	0	0	0	0	0	0
CDC6	0	0	0	0	0	0
SLD5	0	0	0	0	0	0
ORC6	0	0	0	0	0	0
